# Supplementary material for: Is the Co-Occurrence of Neophysopella meliosmae-myrianthae and N. montana (Pucciniales) Common on Grapevines in Japan?
Source: J Fungi (Basel). 2025 Mar 3;11(3):193. doi: 10.3390/jof11030193 (PMC11943129; doi:10.3390/jof11030193)
Supplement: Supplementary file 1 [file jof-11-00193-s001.zip]

Archive with 5 entries (4 files):
- jof-3415858-supplementary/
- jof-3415858-supplementary/Supplementary Figure S1.pdf
- jof-3415858-supplementary/Supplementary Figure S2.pdf
- jof-3415858-supplementary/Supplementary Table S1.pdf
- jof-3415858-supplementary/Supplementary Table S2.pdf
